# Supplementary material for: Traditional utilization of bamboo in the Central Siwalik region, Nepal
Source: PLoS One. 2024 Jan 30;19(1):e0296886. doi: 10.1371/journal.pone.0296886 (PMC10826958; doi:10.1371/journal.pone.0296886)
Supplement: S2 Table — (XLSX) [file pone.0296886.s003.xlsx]

## Sheet: Sheet1
S.No	Use categories	Bamboo species	No of bamboo (Taxa)	No of use reports	Informants consensus factors
1	Fresh cut/wounds	B.balcooa, B.tulda and B.nutans subsp.cupulata	3	21	0.9
2	Nocturnal enuresis	B.nutans subsp.cupulata,B.tulda	2	32	0.967742
3	Jaundice	B.nutans subsp.cupulata,B.tulda	2	65	0.984375
4	Sores	B.balcooa, B.tulda and B.nutans subsp.cupulata	3	32	0.935484
5	Cough and respiratory disorder	D.strictus, B.nepalensis	2	17	0.9375
6	Skin rejuvenation	B.nepalensis, B.tulda and B.nutans subsp.cupulata	3	15	0.857143
7	Diabetes	B.nepalensis, B.tulda and B.nutans subsp.cupulata	3	26	0.92
8	Hypertension	B. nepalensis,B.balcooa and B.tulda	3	43	0.952381
9	Weight loss	B. nepalensis,B.balcooa and B.tulda	3	12	0.818182
10	Oral infection	B.nutans subsp.cupulata,B.nepalensis	2	56	0.981818
11	Snake and Scorpion bite	B.bamboos	1	23	1
