# Supplementary material for: Traditional utilization of bamboo in the Central Siwalik region, Nepal
Source: PLoS One. 2024 Jan 30;19(1):e0296886. doi: 10.1371/journal.pone.0296886 (PMC10826958; doi:10.1371/journal.pone.0296886)
Supplement: S1 Fig — (XLSX) [file pone.0296886.s004.xlsx]

## Sheet: Bamboo ethnobotany
	Prepare distribution map for all the species according to the data provided for each district. Representation should follow different symbols for each species.
	A single map is sufficient including all seven districts.
	Bamboo species	Sarlahi	Mahottari	Dhanusha	Siraha	Saptari	Udayapur	Sindhuli
	Bambusa balcooa	N 27°05'02.5''	N 26°57'48.2''	N 26°55'45.6''	N 26°41'10.8''	N 26°39'13.8''	NA	NA
		E 085°37'002''	E 085°44'32.1''	E 085°58'06.2''	E 086°29'45.3''	E 086°30'35.6''	NA	NA
	Bambusa tulda	N 27°05'02.6''	N 26°57'07.5''	N 26°57'17.5''	N 26°41'00.6''	N 26°39'16.4''	N 26°46'54.9''	N 27°04'28.8''
		E 085°36'59.8''	E 085°45'03.9''	E 085°59'04.2''	E 086°29'39.1''	E 086°30'35.9''	E 086°49'55.6''	E 086°01'15.1''
	Bambusa nutans subsp. cupulata	N 27°05'03.9''	N 26°57'49.4''	N 26°55'46.5''	N 26°41'11.06''	N 26°39'16.4''	N 26°46'55.4''	N 27°04'24.3''
		E 085°36'59.9''	E 085°44'29.2''	E 085°58'5.6''	E 086°29'42.9''	E 086°30'36.4''	E 086°49'51.7''	E 086°01'11.7''
	Bambusa bamboos	NA	NA	NA	NA	N 26°39'15''	NA	NA
		NA	NA	NA	NA	E 086°30'17.2''	NA	NA
	Bambusa vulgaris	NA	NA	NA	N 26°40'43''	NA	NA	NA
		NA	NA	NA	E 086°30'18''	NA	NA	NA
	Bambusa oxytenenthera	NA	NA	NA	NA	NA	NA	N 27°04'23.6''
		NA	NA	NA	NA	NA	NA	E 086°01'11.9''
	Bambusa nepalensis	NA	NA	NA	NA	NA	NA	N 27°04'24.1''
		NA	NA	NA	NA	NA	NA	E 086°01'11.7''
	Cephalostachyum latifolium	NA	NA	NA	NA	NA	NA	N 27°04'42.3''
		NA	NA	NA	NA	NA	NA	E 086°01'38.4''
	Dendrocalamus strictus	N 27°05'01.6''	N 26°57'08.5''	NA	NA	NA	NA	NA
		E 085°36'41.8''	E 085°45'06.6''	NA	NA	NA	NA	NA
	NA: Not available.
